# Supplementary material for: Liquid biopsy using ascitic fluid and pleural effusion supernatants for genomic profiling in gastrointestinal and lung cancers
Source: BMC Cancer. 2022 Sep 27;22:1020. doi: 10.1186/s12885-022-09922-5 (PMC9513868; doi:10.1186/s12885-022-09922-5)
Supplement: Supplementary file 5 — Additional file 5: Supplementary Table 2. Actionable mutations detected in different specimens among 139 lung cancer patients. [file 12885_2022_9922_MOESM5_ESM.xlsx]

## Sheet: Sheet1
			Supplementary Table 2. Actionable mutations detected in different specimens among 139 lung cancer patients.
			Patient number	Cancer type	Actionable mutation detected
					Pleural effusion supernatant (allele frequency/copy number)	Plasma (allele frequency)
			P01	Lung cancer	NA	NA
			P02	Lung adenocarcinoma	EGFR p.E746_A750del (31.3%) EGFR p.T790M (10.9%)	NA
			P03	Lung cancer	KIF5B:RET (30.5%)	NA
			P04	Lung adenocarcinoma	NA	NA
			P05	Lung squamous cell carcinoma	NA	NA
			P06	Lung adenocarcinoma	EGFR p.L858R (20.6%)	EGFR p.L858R (0.7%)
			P07	Lung adenocarcinoma	NA	EGFR p.E746_A750del (7.5%) EGFR p.T790M (7.2%)
			P08	Lung adenocarcinoma	EGFR p.L858R (39.1%)	EGFR p.L858R (29.6%)
			P09	Lung adenocarcinoma	ERBB2 p.A775_G776insVVMA (49.4%)	ERBB2 p.A775_G776insVVMA (49.1%)
			P10	Lung adenocarcinoma	BRAF p.V600E (2.7%)	BRAF p.V600E (1.0%)
			P11	Lung adenocarcinoma	EGFR p.E746_A750del (39.9%)	EGFR p.E746_A750del (0.5%)
			P12	Lung adenocarcinoma	GOPC:ROS1 (3.4%) ROS1 p.G2032R (7.3%)	GOPC:ROS1 (1.0%) ROS1 p.G2032R (1.8%)
			P13	Lung cancer	EGFR p.E746_A750del (11.7%)	EGFR p.E746_A750del (0.3%)
			P14	Lung adenocarcinoma	KRAS p.G12D (32.0%)	KRAS p.G12D (0.8%)
			P15	Lung adenocarcinoma	EML4:ALK (31.8%)	EML4:ALK (0.6%)
			P16	Lung adenocarcinoma	EGFR p.E746_A750del (0.6%)	NA
			P17	Lung adenocarcinoma	EGFR p.E746_A750del (18.7%) EGFR p.T790M (5.6%)	EGFR p.E746_A750del (13.2%) EGFR p.T790M (7.6%)
			P18	Lung adenocarcinoma	EGFR p.E746_A750del (41.7%)	EGFR p.E746_A750del (9.8%)
			P19	Lung cancer	EGFR p.E746_A750del (19.0%)	EGFR p.E746_A750del (0.7%)
			P20	Lung adenocarcinoma	EGFR p.H773_V774dup (24.0%)	EGFR p.H773_V774dup (0.4%)
			P21	Lung adenocarcinoma	EGFR p.E746_A750del (15.7%)	NA
			P22	Lung adenocarcinoma	EGFR p.E746_A750del (18.3%) EGFR p.T790M (17.1%)	EGFR p.E746_A750del (0.4%)
			P23	Lung adenocarcinoma	EGFR p.E746_A750del (0.05%)	EGFR p.E746_A750del (12.1%) EGFR p.T790M (17.4%)
			P24	Lung adenocarcinoma	ANK3:RET (5%)	NA
			P25	Lung adenocarcinoma	EGFR p.E746_A750del (37.4%)	NA
			P26	Lung adenocarcinoma	EGFR p.E746_A750del (3.8%) EGFR p.T790M (2.3%)	NA
			P27	Lung adenocarcinoma	EGFR p.L747_P753delinsS (7.0%) EGFR p.T790M (5.6%)	NA
			P28	Lung adenocarcinoma	NA	NA
			P29	Lung adenocarcinoma	NA	NA
			P30	Lung adenocarcinoma	EGFR p.L861R (47.3%) EGFR p.G719A (46.4%)	EGFR p.L861R (1.8%) EGFR p.G719A (1.7%)
			P31	Lung adenosquamous carcinoma	EGFR p.L858R (60.0%)	NA
			P32	Lung adenocarcinoma	EGFR p.L858R (35.3%) MET amplification (7.8)	NA
			P33	Lung cancer	EGFR p.L858R (27.7%)	EGFR p.L858R (1.4%)
			P34	Lung adenocarcinoma	EZR:ROS1 (20.1%)	EZR:ROS1 (1.3%)
			P35	Lung squamous cell carcinoma	NA	NA
			P36	Lung adenocarcinoma	EGFR p.E746_A750del (47.5%) EGFR p.T790M (19.3%) EGFR p.C797S (in-cis) (10.6%)	EGFR p.E746_A750del (5.5%) EGFR p.T790M (3.0%)
			P37	Lung cancer	EGFR p.S768I (48.4%) EGFR p.G719C (45.8%) EGFR p.T790M (26.3%)	EGFR p.S768I (50.0%) EGFR p.G719C (45.7%) EGFR p.T790M (25.8%)
			P38	Lung adenocarcinoma	EML4:ALK (18.9%) ALK p.F1174L (17.8%) ALK p.D1203N (17.4%)	NA
			P39	Lung adenocarcinoma	EGFR p.L858R (35.6%)	EGFR p.L858R (0.3%)
			P40	Lung adenocarcinoma	EGFR p.L747_T751del (6.6%) ERBB2 p.V777L (6.4%) ERBB2 p.S310F (2.9%) ERBB2 p.I767M (0.7%) ERBB2 p.S310Y (0.6%)	EGFR p.L747_T751del (1.3%) ERBB2 p.V777L (0.9%)
			P41	Lung adenocarcinoma	BRAF p.V600E (22.8%)	BRAF p.V600E (7.3%)
			P42	Lung adenocarcinoma	EGFR p.E746_A750del (3.3%)	NA
			P43	Lung adenocarcinoma	EGFR p.L861Q (36.8%)	EGFR p.L861Q (51.2%)
			P44	Lung cancer	NA	NA
			P45	Lung cancer	EGFR p.S768_V769delinsIL (40.3%)	NA
			P46	Lung cancer	EGFR p.L858R (24.2%)	NA
			P47	Lung adenocarcinoma	EGFR p.E746_A750del (30.5%) EGFR p.T790M (11.8%)	NA
			P48	Lung adenocarcinoma	KRAS p.G12C (36.9%)	KRAS p.G12C (3.2%)
			P49	Lung adenocarcinoma	EML4:ALK (1.8%)	EML4:ALK (4.4%)
			P50	Lung cancer	NA	NA
			P51	Lung adenocarcinoma	EGFR p.E746_A750del (23.5%)	EGFR p.E746_A750del (6.5%)
			P52	Lung adenocarcinoma	EGFR p.L858R (15.8%) KRAS p.G12A (64.0%)	KRAS p.G12A (0.6%)
			P53	Lung adenocarcinoma	EGFR p.L858R (66.3%) EGFR p.T790M (15.9%)	NA
			P54	Lung cancer	ERBB2 p.V659E (51.7%)	ERBB2 p.V659E (14.1%)
			P55	Lung adenocarcinoma	NA	NA
			P56	Lung adenocarcinoma	EML4:ALK (30.8%) ALK p.I1171T (62.1%) ALK p.G1269A (2.0%)	EML4:ALK (3.8%) ALK p.I1171T (10.8%) ALK p.E1210K (8.4%)
			P57	Lung cancer	NA	NA
			P58	Lung adenocarcinoma	EGFR p.L747_T751del (36.4%)	EGFR p.L747_T751del (1.6%)
			P59	Lung cancer	EML4:ALK (4.4%)	EML4:ALK (6.4%)
			P60	Lung cancer	EGFR p.L858R (6.2%) EGFR p.T790M (7.6%)	EGFR p.T790M (0.2%)
			P61	Lung adenocarcinoma	EGFR p.L858R (7.2%) EGFR p.T790M (7.2%)	EGFR p.L858R (1.4%) EGFR p.T790M (2.0%)
			P62	Lung adenocarcinoma	NA	NA
			P63	Lung cancer	EGFR p.L858R (9.7%)	NA
			P64	Lung adenocarcinoma	EGFR p.E746_A750del (11.5%) EGFR p.T790M (7.7%) EGFR p.C797S (in-cis) (8.2%)	NA
			P65	Lung adenocarcinoma	EGFR p.L858R (46.0%) EGFR p.T790M (45.0%)	EGFR p.L858R (19.2%) EGFR p.T790M (22.9%)
			P66	Lung cancer	EGFR p.E746_A750del (27.3%)	EGFR p.E746_A750del (6.2%)
			P67	Lung cancer	EGFR p.L747_A750delinsP (0.3%)	NA
			P68	Lung adenocarcinoma	EGFR p.E746_A750del (0.8%)	EGFR p.E746_A750del (0.1%)
			P69	Lung cancer	EGFR p.L858R (20.1%)	EGFR p.L858R (6.3%)
			P70	Lung adenocarcinoma	EGFR p.L858R (0.5%)	NA
			P71	Lung adenocarcinoma	EML4:ALK (2.0%)	EML4:ALK (0.8%)
			P72	Lung cancer	EML4:ALK (1.3%)	NA
			P73	Lung adenocarcinoma	NA	NA
			P74	Lung adenocarcinoma	EGFR p.L858R (9.1%)	NA
			P75	Lung cancer	EGFR p.E746_A750del (0.6%) EGFR p.T790M (0.7%)	EGFR p.E746_A750del (0.7%) EGFR p.T790M (0.5%)
			P76	Lung cancer	EGFR p.L858R (57.8%) EGFR p.T790M (16.1%)	NA
			P77	Lung cancer	NA	NA
			P78	Lung cancer	EML4:ALK (18.9%)	EML4:ALK (3.7%)
			P79	Lung cancer	EGFR p.E746_A750del (34.0%)	EGFR p.E746_A750del (12.9%) EGFR p.T790M (7.8%)
			P80	Lung cancer	NA	NA
			P81	Lung adenocarcinoma	NA	NA
			P82	Lung adenocarcinoma	EGFR p.E746_A750del (3.3%) EGFR p.T790M (1.9%)	NA
			P83	Lung adenocarcinoma	EGFR p.L747_P753delinsS (43.0%) EGFR p.T790M (38.6%)	EGFR p.L747_P753delinsS (2.9%) EGFR p.T790M (0.6%)
			P84	Lung adenocarcinoma	EGFR p.E746_A750del (5.8%)	NA
			P85	Lung adenocarcinoma	EGFR p.L747_E749del (29.5%) EGFR p.T790M (31.7%) EGFR p.A750P (34.9%)	EGFR p.L747_E749del (15.4%) EGFR p.T790M (16.0%)
			P86	Lung adenocarcinoma	EGFR p.P772_H773[1>3] (7.9%)	EGFR p.P772_H773[1>3] (0.5%)
			P87	Lung adenocarcinoma	KRAS p.G12A (38.4%)	NA
			P88	Lung adenocarcinoma	EGFR p.E746_A750del (19.0%) EGFR p.T790M (17.2%) EGFR p.C797S (in-cis) (15.1%)	NA
			P89	Lung adenocarcinoma	EGFR p.L747_P753delinsS (31.3%) EGFR p.T790M (14.3%)	EGFR p.L747_P753delinsS (0.6%) EGFR p.T790M (0.6%)
			P90	Lung adenocarcinoma	EGFR p.L858R (67.5%)	EGFR p.L858R (12.2%)
			P91	Lung adenocarcinoma	EGFR p.E746_A750del (18.1%)	EGFR p.E746_A750del (11.7%)
			P92	Lung adenocarcinoma	EGFR p.G719S (36.4%)	EGFR p.G719S (2.7%)
			P93	Lung adenocarcinoma	EGFR p.L747_T751del (13.1%)	EGFR p.L747_T751del (0.5%)
			P94	Lung adenocarcinoma	EGFR p.L747_T751del (52.3%)	EGFR p.L747_T751del (24.3%) EGFR p.T790M (0.8%) EGFR p.C797S (in-cis) (0.6%)
			P95	Lung adenocarcinoma	NA	NA
			P96	Lung adenocarcinoma	EGFR p.G719A (8.8%)	EGFR p.G719A (3.4%)
			P97	Lung adenocarcinoma	EGFR p.L858R (10.2%) EGFR p.S768I (11.3%)	EGFR p.L858R (7.0%) EGFR p.S768I (8.5%)
			P98	Lung adenocarcinoma	EGFR p.L858R (47.7%) EGFR p.T790M (6.8%)	EGFR p.L858R (1.5%) EGFR p.T790M (0.2%)
			P99	Lung adenocarcinoma	EGFR p.L858R	EGFR p.L858R
			P100	Lung adenocarcinoma	EGFR p.E746_A750del (19.6%) EGFR p.T790M (7.3%)	EGFR p.E746_A750del (0.7%) EGFR p.T790M (0.7%)
			P101	Lung adenocarcinoma	NA	NA
			P102	Lung adenocarcinoma	EGFR p.L747_T751del (37.4%)	EGFR p.L747_T751del (12.6%)
			P103	Lung adenocarcinoma	NA	NA
			P104	Lung cancer	MET c.3028_3028+1delGG (2.1%) ERC1:RET (0.1%)	MET c.3028_3028+1delGG (0.9%)
			P105	Lung adenocarcinoma	BRAF p.V600E (8.1%)	BRAF p.V600E (1.3%)
			P106	Lung cancer	KRAS p.G12C (30.2%)	KRAS p.G12C (4.6%)
			P107	Lung adenocarcinoma	EGFR p.L858R (71.2%)	EGFR p.L858R (3.8%)
			P108	Lung adenocarcinoma	EGFR p.E746_A750del (21.3%) EGFR p.T790M (13.8%)	EGFR p.E746_A750del (0.3%)
			P109	Lung adenocarcinoma	EGFR p.L858R (46.0%)	EGFR p.L858R (0.6%)
			P110	Lung adenocarcinoma	NA	NA
			P111	Lung adenocarcinoma	MET c.3028+2T>A (10.0%) MET c.3007_3028+1delTACCGAGCTACTTTTCCAGAAGG (2.6%) MET p.D1228N (4.9%)	NA
			P112	Lung adenocarcinoma	NA	NA
			P113	Lung adenocarcinoma	MET c.3028+2T>C (95.7%)	MET c.3028+2T>C (2.3%)
			P114	Lung squamous cell carcinoma	NA	NA
			P115	Lung adenocarcinoma	EGFR p.E746_A750del (12.1%)	EGFR p.E746_A750del (0.5%)
			P116	Lung cancer	SLC34A2:ROS1 (19.6%)	NA
			P117	Lung cancer	EGFR p.E746_A750del (15.5%) EGFR p.T790M (16.6%)	EGFR p.E746_A750del (0.2%) EGFR p.T790M (0.4%)
			P118	Lung adenocarcinoma	EGFR p.L747P (41.6%)	NA
			P119	Lung adenocarcinoma	EGFR p.L747_S752del (3.1%)	NA
			P120	Lung adenocarcinoma	EGFR p.E746_A750del (56.0%) STRN:ALK (22.4%)	EGFR p.E746_A750del (10.5%)
			P121	Lung adenocarcinoma	NA	NA
			P122	Lung adenocarcinoma	NA	CD74:ROS1 (3.6%)
			P123	Lung adenocarcinoma	EGFR p.E746_A750del (14.5%) EGFR p.T790M (14.1%) CCDC6:RET (12.3%)	EGFR p.E746_A750del (0.2%) EGFR p.T790M (0.8%) CCDC6:RET (0.4%)
			P124	Lung cancer	BRAF p.V600E (8.3%)	BRAF p.V600E (1.7%)
			P125	Lung adenocarcinoma	EGFR p.E709_T710delinsD (20.1%)	NA
			P126	Lung adenocarcinoma	NA	EGFR p.L858R (0.7%)
			P127	Lung adenocarcinoma	EGFR p.L858R (13.9%)	NA
			P128	Lung adenocarcinoma	EGFR p.E746_A750del (29.3%)	EGFR p.E746_A750del (13.3%)
			P129	Lung cancer	EGFR p.L858R (11.9%)	EGFR p.L858R (0.6%)
			P130	Lung cancer	EGFR p.E746_A750del (7.8%)	EGFR p.E746_A750del (2.0%)
			P131	Lung adenocarcinoma	EGFR p.L858R (45.4%)	NA
			P132	Lung adenocarcinoma	NA	NA
			P133	Lung adenocarcinoma	NA	NA
			P134	Lung adenocarcinoma	NA	NA
			P135	Lung adenocarcinoma	EGFR p.E746_A750del (1.5%)	EGFR p.E746_A750del (0.7%) KRAS p.G12V (0.5%)
			P136	Lung adenocarcinoma	NA	NA
			P137	Lung adenocarcinoma	EGFR p.E746_S752delinsV (5.8%)	EGFR p.E746_S752delinsV (4.6%)
			P138	Lung cancer	EGFR p.E746_S752delinsV (33.1%) MET p.D1228H (28.4%)	EGFR p.E746_S752delinsV (0.6%) MET p.D1228H (1.1%)
			P139	Lung cancer	EGFR p.E746_A750del (6.6%) EGFR p.T790M (1.8%)	NA
